# Supplementary material for: Efficacy of Intense Pulsed Light AOPT‐LTL Technique in the Treatment of Melasma: An In Vivo and Clinical Study
Source: J Cosmet Dermatol. 2025 Sep 8;24(9):e70443. doi: 10.1111/jocd.70443 (PMC12415836; doi:10.1111/jocd.70443)
Supplement: Supplementary file 1 — Data S1: jocd70443‐sup‐0001‐DataS1.xlsx. [file JOCD-24-e70443-s001.xlsx]

## Sheet: 新建 Microsoft Excel 工作表
Tyr	F	CCTGGCTGTTCTGCTCTGTGTG
	R	CATGGTGGGCAGCATTCCTTCTC
Trp-1	F	CCCTGTACCCGAGCACTGACC
	R	TCCTTCACCTCCCGCACATCC
Trp-2	F	TCTGCCAGCAAGTCCTGTCCTC
	R	GGTGCCAGCCAGTAGCCAATG
Mitf	F	GCCCACCACCCTTCCCTCTG
	R	ACTGCTTTACCTGCTGCCTTTGG
Cox-2	F	AGCTGTATCCCGCCCTTCTCG
	R	TCGGCTTCCAGTAGTGAGGTGAG
Inos	F	GCCTGCTGCCTTCTTGCTCTC
	R	ATCTCGGGTGCGGTAGGTGAC
TNF-α	F	CAAACCAGCAAGCAGAGGAGGAG
	R	TGAGGTACAGCCCATCCGAAGG
IL-1β	F	ACCTGAGACCCTTGCTTCCCTTC
	R	ATGCTGTATGTCGTGGAGTGTGC
IL-6	F	ACCCTGCTGGAGAAACTGGAGAC
	R	CTGCCTTCCCAATCTGCTTTCCG
Histamine	F	CCAGCACAGCGTCCATCTTCAG
	R	TCACCCACAGGAAGGAGAGAAGC
Vegf	F	AGGGGCAGCACATCGGAGAG
	R	CCACAGGGACGGGATTTCTTGC
TGF-β	F	ATCTTGCGGGACTGGCTGTTTG
	R	GGCGGGCGTTGATGAACCAG
Fgf-2	F	GACGGGGTCCGGGAGAAGAG
	R	AGCAAGGTAACGGTTCGCACAG
Tryptase	F	TGGAGGAGCCCGTGAACATCTC
	R	ATCGCCCCAGCCAGTAACCC
MMP-9	F	CACCACCGCCAACTACGATCAG
	R	CCGAATTGCCGCCGATCACC
GAPDH	F	CAAGGCTGTGGGCAAGGTCATC
	R	TTCTCCAGGCGGCAGGTCAG
